# Supplementary material for: FcγRIIb differentially regulates pre-immune and germinal center B cell tolerance in mouse and human
Source: Nat Commun. 2019 Apr 29;10:1970. doi: 10.1038/s41467-019-09434-0 (PMC6488660; doi:10.1038/s41467-019-09434-0)
Supplement: Supplementary file 4 — Source Data [file 41467_2019_9434_MOESM4_ESM.xlsx]

## Sheet: Fig 1c
Fig1c
wt ko	wt wt	wt btg	mHEL ko	mHEL wt	mHEL BTG
29.8	69.1	55.7	0.55	3.75	2.99
51.4	78.8	60.6	1.27	2.96	8.59
37.5	51.5	55.6	0.54	3.7	2.07
38.8	58.1	57.3	1	4.03	7.02
56.5	44.8	49.7	1.57	3.4	2.31
48	41	51.7	8.86	2.33	6.21
61.1	33.3	62.8	4.7	2.21	16.1
60.7	34	52.8	2.11	10.7	9.27
33.9		51.9	4.67	8.67	17.8
31.4		45.6	1.66	23.2	29.4
34.9			1.92	5.02	35.9
			2.02	18.9	45
			5.92		67.9
			3.47		9.8
			3.77		19.1
			4.48		11.5
					12.9
					21.6
					13.8

## Sheet: Fig 2b
Fig2b
wt ko	wt wt	wt btg	mHEL ko	mHEL wt	mHEL BTG
54.2	47.8	50	0.12	6.81	7.93
37.5	65.2	37.3	0.22	11.2	11.7
31.6	52.7	50.9	0.38	6.42	14.2
41.7	47.2	48.7	0.15	1.76	8.37
49.3	73.7	34.1	5.27	2.46	3
50.4	90	60.2	7.11	3.97	16.3
46.7	57.4	73.2	1.9	9.3	15
12.7	24.5	38.2	4.23	10.4	32.5
17.8	21.1		2.41	9.13	13.9
19.4	27.5		3.18	1.77	4.37
15.9	33.3		1.97	3.48	3.53
			2.79	6.18	2.72
			5.38	4.76	5.47
			3.05	4.9	4.92
			7.67	13.4
			5.59	14.8
			4.38	5.87
			2.84	10
				7.5
				7.54

## Sheet: Fig 2c
Fig2c
wt ko	wt wt	wt btg	mHEL ko	mHEL wt	mHEL BTG
51.2	38.1	41.9	0.23	12.7	17.8
31.3	64.6	29.5	0.15	21	18.7
44.5	49.3	50.2	0.88	14.5	19
42.4	73.3	46.3	0.31	4.96	14.6
27.3	41.5	59.7	1.53	6.57	6.82
		25.5	3.58	9.56	15.1
			1.57	5.94	8.65
			2.64	15.8	7.96
				15.7	18.8
				18.2	12.5
				19.7

## Sheet: Fig 2d
Fig2d
wt ko	wt wt	wt btg	mHEL ko	mHEL wt	mHEL BTG
52	54.8	57	0.099	1.42	1.86
42.3	53.9	39.3	0.39	0.81	4.72
53.3	87.6	48.5	0	1.43	8.13
63.1	96	73.4	0.081	0.64	3.64
52.4	73.1	85	0.19	0.73	1.16
		52.7	1.28	0.65	2.21
			0.65	1.22	1.79
			0.55	0.52	1.75
				1.87	2.28
				0.99	2.41
				1.56

## Sheet: Fig 2e
Fig2e
wt ko	wt wt	wt btg	mHEL ko	mHEL wt	mHEL BTG
29.6	34.5	47.8	0.27	2.08	1.84
15.4	43.9	36.5	0.43	2.19	3.26
39.4	40.7	36.4	0.29	2.66	3.81
25.6	41.2	39	0.22	3.42	5.04
16.4	13.5	20.6	0.94	1.68	3.12
14.6	30.3	16	1.26	2.24	8.69
6.73	15.5	22.3	0.6	3.47	3.8
		11.2	2.12	3.49	6.2
			0.33	3.27	3.37
			0.63	0.77	0.8
			0.41	0.58	0.96
			0.54	0.94	1.31
			0.75	1.07	1.15
			0.73	1.04	1.71
			0.92	1.28
			0.56	1.27
			0.48	0.65
			0.54	0.92
				0.77
				1.02

## Sheet: Fig 2f
Fig2f
wt ko	wt wt	wt btg	mHEL ko	mHEL wt	mHEL BTG
31.7	34.9	46.6	0.13	0.43	0.28
18	44.4	33.8	0.18	0.33	0.67
41.5	41.2	34.5	0.21	0.35	0.66
24.8	42	34.3	0.14	0.32	0.78
18.2	15.3	15.7	0.81	0.49	0.45
16.2	30.4	15.3	0.96	0.45	5.35
7.25	15.3	21.3	0.49	2.4	2.64
		10.6	1.95	2.16	3.69
			0.3	1.59	2.9
			0.59	0.73	0.7
			0.4	0.48	0.98
			0.44	0.88	1.34
			0.6	0.9	0.99
			0.64	0.84	1.48
			0.59	1.02
			0.5	1.21
			0.45	0.54
			0.47	0.92
				0.72
				0.69

## Sheet: Fig 2g
Fig2g
wt ko	wt wt	wt btg	mHEL ko	mHEL wt	mHEL BTG
39.8	41.7	61	0.11	2.59	2
21.9	56.6	51.3	0.24	1.72	4.47
32.8	47.9	42.6	0.27	3.16	4.23
29.9	44.7	47.4	0.29	5.49	12.4
21.1	19.8	28.2	1.25	2.09	9.19
19.2	45.9	23.9	2.16	3.65	19.1
7.88	18.1	29.6	0.9	12	4.96
		16.2	4.64	8.11	6.26
			0.34	7.79	3.58
			0.61	0.74	0.57
			0.38	0.71	0.71
			0.39	1.05	0.91
			1.03	0.81	0.73
			1.15	0.7	1.4
			1.4	1.92
			0.96	2.1
			0.82	1.15
			1.11	0.78
				1.2
				1.68

## Sheet: Fig 3b
Fig3b
wt ko	wt wt	wt btg	mHEL ko	mHEL wt	mHEL BTG
1.24	1.79	1.94	1.12	1.44	1.26
0.98	1.67	1.86	0.92	1.8	0.56
0.91	1.8	1.1	0.51	1.3	0.99
1.5	1.27	1.51	0.62	1.53	1.71
1.53	1.41	1.63	0.75	0.94	1.6
1.29	1.22	1.39	0.33	0.7	1.4
1.14	1.32	1.6	0.34	0.61	0.92
1.29	1.13		0.48	0.6	1.18
			0.71	1.2	1.2
			0.9	1.48	0.81
			1.11	1.42	1.03
			0.7	1.03

## Sheet: Fig 3d
Fig3d
wt ko	wt wt	wt btg	mHEL ko	mHEL wt	mHEL BTG
0.69	0.57	0.8	6.08	3.58	3.09
1.79	1.51	1.57	4.23	3.76	1.76
			3.9	3.33	1.48
			3.36	2.67	3.45
			3.38	2.54	2.54
			4.8	2.91	2.91

## Sheet: Fig 3f
Fig3f
wt ko	wt wt	wt btg	mHEL ko	mHEL wt	mHEL BTG
37.4	30.2	44.2	3.52	27.1	68.7
16.2	28.1	41.6	2.44	22.6	39.5
			3.55	14	60.6
			6.65	10.4	11.1
			7.5	12.5	10.7
			4.12	10.3	12.3

[truncated: 31 more sheets: Fig 4c, Fig 4d, Fig 4e, Fig 4f, Fig 4g, Fig 5b, Fig 5c, Fig 5d, Fig 5e, Fig 5f, Fig 5g, Fig 6c, Fig 6d, fig S1a, Fig S1b, Fig S1c, Fig S2b, Fig S2C, Fig S2d, Fig S2e …]
